# Supplementary material for: Graphene Supported NiFe-LDH and PbO2 Catalysts Prepared by Plasma Process for Oxygen Evolution Reaction
Source: Materials (Basel). 2024 Dec 31;18(1):121. doi: 10.3390/ma18010121 (PMC11721827; doi:10.3390/ma18010121)
Supplement: Supplementary file 1 [file materials-18-00121-s001.zip]

Archive with 1 entries (1 files):
- materials-3381393-supplementary.pdf
